# Supplementary material for: Systematic review of human immunodeficiency virus (HIV) knowledge measurement instruments used on the Arabian Peninsula
Source: BMC Res Notes. 2015 Nov 4;8:646. doi: 10.1186/s13104-015-1614-x (PMC4634190; doi:10.1186/s13104-015-1614-x)
Supplement: Supplementary file 1 — 10.1186/s13104-015-1614-x Articles on HIV/AIDS knowledge and attitudes questionnaires reviewed. [file 13104_2015_1614_MOESM1_ESM.xlsx]

## Sheet: Title and note
Title	Articles on HIV/AIDS Knowledge and Attitudes Questionnaires Reviewed.
Note	* Full text of journal unavailable.

## Sheet: Table 1
First Author	Year	Population Studied	n	Response Rate	Sampling	Questionnaire Used	Language	Validity Studies	Reliability Studies
Albolfotouh	1995	Secondary school students in the Asir Region of Southwestern KSA.	n = 335 in one group, and n = 503 in a second group.	100% response rate, 98.7% usable survey data.	Two-stage hierarchical cluster sampling by school (the first stage being geographic).	Arabic version of self-administered questionnaire given to students in San Francisco, CA and Ireland in a previous study by DiClemente and colleagues (1985).	Arabic	None reported	Estimated reliability coefficient of more than 0.90, but how calculated not described.
Mahfouz	1995	Practicing physicians in the Asir Region, KSA who worked at PHCs.	328	328 of 361 (90.1%)	The survey was sent to all district PHC supervisors in the Asir region of Saudi Arabia.	This study surveyed physicians’ knowledge about the epidemiology of HIV.	Not reported.	None reported	None Reported
al-Owaish	1999	A population-based sample in Kuwait of individuals aged 18-60 excluding health care professionals.	2219	Not reported	Stratified sampling in the community by age, sex, and region.	In-person interview developed based on World Health Organization (WHO) Knowledge, Attitudes, Beliefs, Practices (KABP) survey.	Arabic	None reported	None Reported
Saleh	1999	Boys and girls at secondary schools in Buraidah City, KSA.	483	Not explicitly reported, but appears to be 100%.	Cluster sampling was used to select schools, but it is not clear how classrooms within schools were sampled.	United States National Health Interview Survey (NHIS) of AIDS Knowledge, modified to comply with KSA culture, and translated into Arabic.	Arabic	None reported	None Reported
Fido	2002	Kuwaiti family physicians.	162	Not reported	Cluster sampling in the four regions of Kuwait.	Adopted from an earlier study on American medical students.	Not reported.	Expert opinion, no formal analysis.	r=0.75 and r =0.78 reported as coefficients, but not explained.
Abdelmoneim	2002	Saudi and non-Saudi bus drivers.	69 non-Saudi, 40 Saudi	Not reported	All bus drivers employed in the city of Khamis Mushayet were surveyed.	Authors report using modified questionnaire originally used with adolescents in New York city by Imperato (1996).	English, Arabic, Urdu, and Hindi.	None reported.	None reported.
Al-Jabri	2003	Omani college students (including medical students).	200	Not reported	Not described.	WHO KABP self-reported questionnaire modified to suit Omani culture and translated into Arabic.	Arabic	None reported	None Reported
Al-Ghanim	2005	Persons attending Primary Health Care (PHC) facilities in KSA.	500	Not reported	Multi-stage cluster sampling in Riyadh by city area followed by simple random sampling of one PHC from each area. This was followed by systematic sampling of patients at each PHC.	Author developed self-report questionnaire for the study based on a review of the literature.	Not reported.	None reported	None Reported
Al-Mazrou	2005	College students from health institutes and colleges in KSA.	653	Not reported	Multistage cluster sampling.	Not described.	Arabic	None reported	None Reported
AL-Almaie	2005	Male, third-grade intermediate students, and all three grades of secondary male students in Alkhobar area, KSA.	819	*	*	*	*	*	*
Ganczak	2007	UAE University students.	269	0.89	Multistage stratified sampling was used. From each of four courses, sex-stratified systematic sampling was used to select classes (which were either all-male or all-female).	Adapted from the WHO Cross-national Study questionnaire - Health Behavior in School-Aged Children (HBSC) module.	Not reported.	None reported	None Reported
Fageeh	2008	Individuals aged 18-25 years in the community population of Jeddah, KSA.	487	0.83	A community convenience sample aged 18-25 selected by data collectors.	"Aware of Saudi Local Population on STDs" standard form. Further description of this form and references not provided.	Not reported.	None reported	None Reported
Al-Serouri	2010	Community-based sample of individuals aged 15-24 years in Yemen.	601	85% in one subsample, and 94% in a second subsample.	Multistage sampling in the form of systematic and cluster sampling, and sampling from households.	A face-to-face interview adapted from WHO KABP to Yemen culture that had been used in a previous needs assessment study in Yemen.	Arabic	None reported	None Reported
Al-Rabeei	2012	Students studying at health institutes in Sana'a City, Yemen.	600	1	Cluster sampling of health institutes by region in Sana'a City, then systematic sampling of students from health institutes.	Self-report based on WHO KABP but modified to meet cultural needs of Yemeni.	Arabic	None reported	None Reported
Badahdah	2010	Male public university students in Riyadh, KSA.	162	Not reported	No information given on sampling approach.	Author developed self-report questionnaire for study.	Not reported.	None reported	None Reported
ALMalki	2014	Regularly-attending male students at Taif University, KSA.	400	1	One medical college was selected by random sampling from an area, and this college was all-male. From their roster, stratified sampling by educational year was conducted.	The authors say a "pre-designed" self-report questionnaire was utilized, but do not comment on its development.	Arabic	None reported	None Reported
